# Supplementary material for: Commercial Determinants of Latinx Health: A Scoping Review of Sugar-Sweetened Beverages in the USA
Source: Int J Environ Res Public Health. 2026 Jun 6;23(6):766. doi: 10.3390/ijerph23060766 (PMC13299247; doi:10.3390/ijerph23060766)
Supplement: Supplementary file 1 [file ijerph-23-00766-s001.zip]

Archive with 1 entries (1 files):
- ijerph-4348714-supplementary.pdf
